# Supplementary material for: Clinical Features and Multiplatform Molecular Analysis Assist in Understanding Patient Response to Anti-PD-1/PD-L1 in Renal Cell Carcinoma
Source: Cancers (Basel). 2021 Mar 23;13(6):1475. doi: 10.3390/cancers13061475 (PMC8004696; doi:10.3390/cancers13061475)
Supplement: Supplementary file 1 [file cancers-13-01475-s001.zip]

Archive with 2 entries (2 files):
- 031421 Supplemental Data Tables S6-10.xlsx
- 031421 Supplemental Figures and Tables S1-5.pdf
